# Supplementary material for: Monensin phase-out in Norwegian turkey production decreases Bifidobacterium spp. abundance while enhancing microbial diversity
Source: Microb Genom. 2025 Aug 20;11(8):001466. doi: 10.1099/mgen.0.001466 (PMC12367433; doi:10.1099/mgen.0.001466)
Supplement: Uncited Table S1. [file mgen-11-01466-s001.xlsx]

## Sheet: Legend
Supplementary Table 1
Significant results from the DESeq2 analysis

## Sheet: Data
Comparison	Phylum	Species	baseMean	log2FoldChange	lfcSE	stat	pvalue	padj
farm_id_farm_10_vs_farm_1	Bacillota	Lactobacillus crispatus	337163.1679	-4.1466	1.0954	-3.7854	2e-4	0.0089
farm_id_farm_11_vs_farm_1	Actinomycetota	Bifidobacterium pseudocatenulatum	50349.5668	4.6863	1.2932	3.6237	3e-4	0.0168
farm_id_farm_13_vs_farm_1	Actinomycetota	Bifidobacterium pseudocatenulatum	50349.5668	6.1991	1.2819	4.8359	0	1e-4
farm_id_farm_14_vs_farm_1	Pseudomonadota	Escherichia coli	25138.8398	5.0787	1.1551	4.3968	0	6e-4
farm_id_farm_14_vs_farm_1	Actinomycetota	Bifidobacterium pullorum	3303066.1779	4.3488	1.7999	2.4161	0.0157	0.0479
farm_id_farm_14_vs_farm_1	Actinomycetota	Bifidobacterium pseudolongum	56906.8744	4.0792	1.3173	3.0967	0.002	0.0227
farm_id_farm_14_vs_farm_1	Bacillota	Streptococcus alactolyticus	385525.4474	3.9672	1.4195	2.7948	0.0052	0.0285
farm_id_farm_14_vs_farm_1	Actinomycetota	Bifidobacterium pseudocatenulatum	50349.5668	3.9082	1.4097	2.7723	0.0056	0.0285
farm_id_farm_14_vs_farm_1	Actinomycetota	Bifidobacterium animalis	13683.8329	3.7631	1.2639	2.9775	0.0029	0.0241
farm_id_farm_14_vs_farm_1	Actinomycetota	Bifidobacterium longum	109270.8621	3.2753	1.2858	2.5472	0.0109	0.042
farm_id_farm_14_vs_farm_1	Bacillota	Limosilactobacillus reuteri	152230.5173	3.239	1.315	2.4631	0.0138	0.0444
farm_id_farm_14_vs_farm_1	Bacillota	Faecalibacterium sp. I3-3-89	405818.8586	2.2837	0.7177	3.1821	0.0015	0.0227
farm_id_farm_14_vs_farm_1	Bacillota	Faecalibacterium sp. HTF-F	205039.8592	2.2421	0.7085	3.1647	0.0016	0.0227
farm_id_farm_14_vs_farm_1	Bacillota	Faecalibacterium prausnitzii	1671705.4148	2.2037	0.7068	3.1178	0.0018	0.0227
farm_id_farm_14_vs_farm_1	Bacillota	Thomasclavelia spiroformis	167282.238	2.1095	0.8447	2.4973	0.0125	0.0427
farm_id_farm_14_vs_farm_1	Bacillota	Dysosmobacter welbionis	227068.9736	1.9924	0.7252	2.7473	0.006	0.0285
farm_id_farm_14_vs_farm_1	Bacillota	Flavonifractor plautii	497061.859	1.8888	0.6862	2.7525	0.0059	0.0285
farm_id_farm_14_vs_farm_1	Bacillota	Clostridium sp. M62/1	226565.8763	1.7713	0.6438	2.7515	0.0059	0.0285
farm_id_farm_14_vs_farm_1	Bacillota	Flintibacter sp. KGMB00164	150896.5763	1.7471	0.6958	2.5109	0.012	0.0427
farm_id_farm_14_vs_farm_1	Bacillota	Massilistercora timonensis	410513.7003	1.735	0.6361	2.7276	0.0064	0.0285
farm_id_farm_14_vs_farm_1	Bacillota	Faecalitalea cylindroides	115068.2409	1.727	0.5684	3.0382	0.0024	0.023
farm_id_farm_14_vs_farm_1	Bacillota	Lachnoclostridium phocaeense	446006.6467	1.593	0.6142	2.5938	0.0095	0.0393
farm_id_farm_15_vs_farm_1	Bacteroidota	Parabacteroides goldsteinii	27020.7234	4.7786	1.0892	4.3874	0	7e-4
farm_id_farm_16_vs_farm_1	Bacteroidota	Parabacteroides goldsteinii	27020.7234	5.9013	1.0003	5.8995	0	0
farm_id_farm_17_vs_farm_1	Actinomycetota	Bifidobacterium longum	109270.8621	4.6511	1.1443	4.0647	0	0.0028
farm_id_farm_17_vs_farm_1	Bacteroidota	Alistipes finegoldii	100542.8198	4.2977	1.1326	3.7947	1e-4	0.0043
farm_id_farm_17_vs_farm_1	Bacillota	Streptococcus alactolyticus	385525.4474	3.9407	1.2632	3.1195	0.0018	0.035
farm_id_farm_19_vs_farm_1	Actinomycetota	Bifidobacterium pseudolongum	56906.8744	6.1352	1.2187	5.034	0	0
farm_id_farm_19_vs_farm_1	Bacillota	Streptococcus alactolyticus	385525.4474	4.4008	1.3133	3.3509	8e-4	0.0234
farm_id_farm_20_vs_farm_1	Thermodesulfobacteriota	Desulfovibrio piger	10072.5324	5.5209	0.9426	5.8571	0	0
farm_id_farm_20_vs_farm_1	Bacteroidota	Odoribacter splanchnicus	20461.7778	5.191	1.2399	4.1867	0	8e-4
farm_id_farm_20_vs_farm_1	Pseudomonadota	Escherichia coli	25138.8398	3.5067	1.1551	3.0358	0.0024	0.0464
farm_id_farm_21_vs_farm_1	Actinomycetota	Bifidobacterium longum	109270.8621	5.1008	1.273	4.007	1e-4	0.0036
farm_id_farm_22_vs_farm_1	Bacillota	Megamonas hypermegale	621650.21	6.8828	1.8473	3.726	2e-4	0.0113
farm_id_farm_22_vs_farm_1	Bacteroidota	Barnesiella viscericola	334326.2833	-4.8513	1.5694	-3.0911	0.002	0.0386
farm_id_farm_22_vs_farm_1	Bacillota	Megamonas funiformis	142129.2734	4.3294	1.3949	3.1038	0.0019	0.0386
farm_id_farm_23_vs_farm_1	Bacteroidota	Barnesiella viscericola	334326.2833	-4.8564	1.4295	-3.3974	7e-4	0.0197
farm_id_farm_23_vs_farm_1	Actinomycetota	Bifidobacterium pseudolongum	56906.8744	3.6017	1.1539	3.1213	0.0018	0.0261
farm_id_farm_23_vs_farm_1	Bacteroidota	Bacteroides ovatus	36253.8165	3.262	0.8515	3.8309	1e-4	0.0074
farm_id_farm_23_vs_farm_1	Pseudomonadota	Escherichia coli	25138.8398	3.2336	1.0119	3.1957	0.0014	0.0261
farm_id_farm_23_vs_farm_1	Actinomycetota	Olsenella timonensis	427253.0869	-3.1855	1.0563	-3.0156	0.0026	0.0297
farm_id_farm_24_vs_farm_1	Verrucomicrobiota	Akkermansia muciniphila	23983.3315	5.1976	1.4577	3.5655	4e-4	0.0105
farm_id_farm_24_vs_farm_1	Thermodesulfobacteriota	Desulfovibrio piger	10072.5324	4.348	1.1664	3.7278	2e-4	0.0105
farm_id_farm_26_vs_farm_1	Actinomycetota	Bifidobacterium pseudocatenulatum	50349.5668	7.1764	1.3956	5.1421	0	0
farm_id_farm_27_vs_farm_1	Actinomycetota	Bifidobacterium pseudolongum	56906.8744	5.8165	1.2187	4.7726	0	1e-4
farm_id_farm_27_vs_farm_1	Pseudomonadota	Escherichia coli	25138.8398	5.0652	1.0687	4.7395	0	1e-4
farm_id_farm_27_vs_farm_1	Actinomycetota	Bifidobacterium animalis	13683.8329	4.7947	1.1693	4.1003	0	3e-4
farm_id_farm_27_vs_farm_1	Bacillota	Streptococcus alactolyticus	385525.4474	4.5133	1.3133	3.4366	6e-4	0.0024
farm_id_farm_27_vs_farm_1	Thermodesulfobacteriota	Desulfovibrio piger	10072.5324	3.5332	0.8721	4.0512	1e-4	4e-4
farm_id_farm_27_vs_farm_1	Bacteroidota	Parabacteroides merdae	42968.414	3.4958	1.3886	2.5175	0.0118	0.0343
farm_id_farm_27_vs_farm_1	Bacillota	Faecalibacterium sp. I3-3-89	405818.8586	3.0061	0.664	4.5273	0	1e-4
farm_id_farm_27_vs_farm_1	Bacillota	Faecalibacterium prausnitzii	1671705.4148	2.9792	0.6539	4.5558	0	1e-4
farm_id_farm_27_vs_farm_1	Bacillota	Faecalibacterium sp. HTF-F	205039.8592	2.9559	0.6555	4.5095	0	1e-4
farm_id_farm_27_vs_farm_1	Bacillota	Thomasclavelia spiroformis	167282.238	2.8135	0.7815	3.6001	3e-4	0.0014
farm_id_farm_27_vs_farm_1	Bacillota	Lactobacillus crispatus	337163.1679	2.783	1.0237	2.7186	0.0066	0.02
farm_id_farm_27_vs_farm_1	Bacillota	Flintibacter sp. KGMB00164	150896.5763	2.4562	0.6437	3.8156	1e-4	7e-4
farm_id_farm_27_vs_farm_1	Bacillota	Flavonifractor plautii	497061.859	2.4541	0.6349	3.8655	1e-4	6e-4
farm_id_farm_27_vs_farm_1	Bacillota	Lachnoclostridium phocaeense	446006.6467	2.3723	0.5682	4.1749	0	3e-4
farm_id_farm_27_vs_farm_1	Bacillota	Clostridium sp. M62/1	226565.8763	2.2959	0.5956	3.8547	1e-4	6e-4
farm_id_farm_27_vs_farm_1	Bacillota	Massilistercora timonensis	410513.7003	2.2841	0.5885	3.8813	1e-4	6e-4
farm_id_farm_27_vs_farm_1	Bacillota	Dysosmobacter welbionis	227068.9736	2.0926	0.671	3.1189	0.0018	0.0062
farm_id_farm_27_vs_farm_1	Bacillota	Clostridium sp. C1	221586.7915	1.9745	0.6262	3.1532	0.0016	0.0059
farm_id_farm_27_vs_farm_1	Bacillota	Subdoligranulum variabile	1673820.0315	1.8964	0.6222	3.0479	0.0023	0.0074
farm_id_farm_27_vs_farm_1	Bacillota	Faecalitalea cylindroides	115068.2409	1.6834	0.5259	3.2009	0.0014	0.0053
farm_id_farm_28_vs_farm_1	Bacteroidota	Bacteroides cellulosilyticus	38242.5845	2.7925	0.7848	3.5584	4e-4	0.0216
farm_id_farm_29_vs_farm_1	Bacteroidota	Bacteroides uniformis	78484.2955	3.741	1.0507	3.5606	4e-4	0.0215
farm_id_farm_31_vs_farm_1	Pseudomonadota	Escherichia coli	25138.8398	4.2807	1.0387	4.1214	0	0.0022
farm_id_farm_32_vs_farm_1	Bacteroidota	Parabacteroides johnsonii	24015.9414	4.432	1.1551	3.837	1e-4	0.0072
farm_id_farm_32_vs_farm_1	Actinomycetota	Bifidobacterium animalis	13683.8329	4.2888	1.1941	3.5918	3e-4	0.0095
farm_id_farm_34_vs_farm_1	Bacillota	Megamonas hypermegale	621650.21	7.498	1.5443	4.8552	0	1e-4
farm_id_farm_34_vs_farm_1	Bacteroidota	Barnesiella viscericola	334326.2833	-3.9781	1.312	-3.032	0.0024	0.0352
farm_id_farm_34_vs_farm_1	Bacteroidota	Parabacteroides merdae	42968.414	3.8777	1.2068	3.2133	0.0013	0.0254
farm_id_farm_34_vs_farm_1	Bacteroidota	Bacteroides uniformis	78484.2955	3.5679	0.9692	3.6813	2e-4	0.0067
farm_id_farm_35_vs_farm_1	Bacillota	Streptococcus alactolyticus	385525.4474	4.266	1.2188	3.5003	5e-4	0.027
farm_id_farm_36_vs_farm_1	Bacillota	Megamonas hypermegale	621650.21	6.9203	1.6598	4.1694	0	0.0018
farm_id_farm_36_vs_farm_1	Bacillota	Megamonas funiformis	142129.2734	4.5575	1.2533	3.6364	3e-4	0.008
farm_id_farm_37_vs_farm_1	Pseudomonadota	Escherichia coli	25138.8398	5.3139	1.0119	5.2517	0	0
farm_id_farm_37_vs_farm_1	Actinomycetota	Olsenella timonensis	427253.0869	-3.681	1.0563	-3.4847	5e-4	0.0143
farm_id_farm_37_vs_farm_1	Actinomycetota	Thermophilibacter immobilis	89085.7095	-2.9406	0.9419	-3.1218	0.0018	0.0261
farm_id_farm_37_vs_farm_1	Bacteroidota	Bacteroides ovatus	36253.8165	2.7138	0.8515	3.1871	0.0014	0.0261
farm_id_farm_3_vs_farm_1	Actinomycetota	Bifidobacterium longum	109270.8621	4.969	1.1658	4.2622	0	0.0012
farm_id_farm_3_vs_farm_1	Actinomycetota	Bifidobacterium pseudolongum	56906.8744	4.4502	1.1944	3.726	2e-4	0.0056
farm_id_farm_3_vs_farm_1	Bacillota	Lactobacillus johnsonii	55617.2527	3.6255	1.0904	3.325	9e-4	0.0171
farm_id_farm_5_vs_farm_1	Actinomycetota	Bifidobacterium pseudolongum	56906.8744	5.6716	1.2084	4.6934	0	1e-4
farm_id_farm_5_vs_farm_1	Bacillota	Streptococcus alactolyticus	385525.4474	5.4924	1.3022	4.2179	0	5e-4
farm_id_farm_5_vs_farm_1	Bacteroidota	Bacteroides faecium	19062.6265	4.8001	0.8531	5.6264	0	0
farm_id_farm_7_vs_farm_1	Bacillota	Megamonas hypermegale	621650.21	5.5689	1.677	3.3207	9e-4	0.0174
farm_id_farm_7_vs_farm_1	Actinomycetota	Collinsella aerofaciens	82310.6344	3.2888	0.7725	4.2571	0	0.0012
farm_id_farm_7_vs_farm_1	Actinomycetota	Collinsella stercoris	69567.5703	3.0028	0.8053	3.7289	2e-4	0.0056
farm_id_farm_9_vs_farm_1	Bacteroidota	Parabacteroides goldsteinii	27020.7234	5.6817	1.0995	5.1677	0	0
farm_id_farm_9_vs_farm_1	Bacteroidota	Bacteroides uniformis	78484.2955	4.8922	1.2258	3.991	1e-4	0.001
farm_id_farm_9_vs_farm_1	Actinomycetota	Olsenella timonensis	427253.0869	-4.8789	1.2263	-3.9785	1e-4	0.001
farm_id_farm_9_vs_farm_1	Bacteroidota	Bacteroides cellulosilyticus	38242.5845	4.6987	0.9349	5.0261	0	0
farm_id_farm_9_vs_farm_1	Bacillota	Limosilactobacillus reuteri	152230.5173	4.464	1.3372	3.3383	8e-4	0.0078
farm_id_farm_9_vs_farm_1	Actinomycetota	Thermophilibacter immobilis	89085.7095	-4.1604	1.0935	-3.8046	1e-4	0.0016
farm_id_farm_9_vs_farm_1	Bacillota	Streptococcus alactolyticus	385525.4474	4.1265	1.4435	2.8586	0.0043	0.0247
farm_id_farm_9_vs_farm_1	Verrucomicrobiota	Akkermansia muciniphila	23983.3315	3.9611	1.198	3.3065	9e-4	0.0078
farm_id_farm_9_vs_farm_1	Bacillota	Lactobacillus johnsonii	55617.2527	3.9399	1.223	3.2215	0.0013	0.0092
farm_id_farm_9_vs_farm_1	Bacillota	Limosilactobacillus vaginalis	131168.4618	3.9251	1.3279	2.9558	0.0031	0.0201
farm_id_farm_9_vs_farm_1	Actinomycetota	Collinsella stercoris	69567.5703	-2.5528	0.9379	-2.7218	0.0065	0.0342
group_monensin_antibiotic_vs_none	Bacillota	Megamonas hypermegale	621650.21	-5.0789	1.2314	-4.1244	0	0.0022
group_monensin_antibiotic_vs_none	Bacillota	Megamonas funiformis	142129.2734	-3.6529	0.9299	-3.9285	1e-4	0.0025
group_monensin_antibiotic_vs_none	Bacillota	Megasphaera stantonii	422498.6959	-3.2693	0.9914	-3.2975	0.001	0.0141
group_monensin_antibiotic_vs_none	Actinomycetota	Bifidobacterium pseudolongum	56906.8744	2.9786	0.8445	3.527	4e-4	0.0081
group_monensin_antibiotic_vs_none	Bacteroidota	Phocaeicola coprophilus	78581.9472	-2.6127	0.8949	-2.9195	0.0035	0.0339
group_monensin_antibiotic_vs_none	Bacteroidota	Parabacteroides johnsonii	24015.9414	-2.4188	0.7839	-3.0857	0.002	0.0236
group_monensin_vs_none	Bacillota	Megamonas hypermegale	621650.21	-5.5117	0.9114	-6.0474	0	0
group_monensin_vs_none	Actinomycetota	Bifidobacterium pseudolongum	56906.8744	5.1724	0.6251	8.275	0	0
group_monensin_vs_none	Actinomycetota	Bifidobacterium pullorum	3303066.1779	4.9545	0.8541	5.8009	0	0
group_monensin_vs_none	Bacillota	Megasphaera stantonii	422498.6959	-4.7053	0.7338	-6.4122	0	0
group_monensin_vs_none	Bacillota	Megamonas funiformis	142129.2734	-3.8616	0.6882	-5.6109	0	0
group_monensin_vs_none	Actinomycetota	Bifidobacterium pseudocatenulatum	50349.5668	3.2739	0.669	4.8939	0	0
group_monensin_vs_none	Actinomycetota	Bifidobacterium animalis	13683.8329	2.8383	0.5998	4.7318	0	0
group_monensin_vs_none	Bacteroidota	Alistipes megaguti	654941.6748	-2.6456	0.6322	-4.1847	0	2e-4
group_monensin_vs_none	Actinomycetota	Bifidobacterium longum	109270.8621	1.9879	0.6102	3.258	0.0011	0.0065
group_monensin_vs_none	Bacteroidota	Parabacteroides johnsonii	24015.9414	-1.9236	0.5802	-3.3155	9e-4	0.0059
group_monensin_vs_none	Bacteroidota	Bacteroides cellulosilyticus	38242.5845	-1.2456	0.4363	-2.8549	0.0043	0.0227
sex_Male_vs_Female	Bacteroidota	Barnesiella viscericola	334326.2833	3.7175	0.445	8.3533	0	0
sex_Male_vs_Female	Bacteroidota	Odoribacter splanchnicus	20461.7778	2.1245	0.3381	6.2829	0	0
sex_Male_vs_Female	Bacillota	Thomasclavelia spiroformis	167282.238	-1.4554	0.2304	-6.3177	0	0
sex_Male_vs_Female	Bacillota	Megamonas hypermegale	621650.21	-1.2701	0.5238	-2.4247	0.0153	0.037
sex_Male_vs_Female	Bacillota	Megamonas funiformis	142129.2734	-1.2466	0.3955	-3.1517	0.0016	0.0059
sex_Male_vs_Female	Bacteroidota	Alistipes onderdonkii	127217.493	1.1912	0.3364	3.5414	4e-4	0.0018
sex_Male_vs_Female	Bacillota	Faecalibacterium sp. I3-3-89	405818.8586	-1.1205	0.1957	-5.7246	0	0
sex_Male_vs_Female	Bacillota	Limosilactobacillus reuteri	152230.5173	-1.078	0.3586	-3.006	0.0026	0.009
sex_Male_vs_Female	Bacillota	Faecalibacterium prausnitzii	1671705.4148	-1.0541	0.1928	-5.4683	0	0
sex_Male_vs_Female	Bacillota	Faecalibacterium sp. HTF-F	205039.8592	-1.0527	0.1932	-5.4481	0	0
sex_Male_vs_Female	Bacillota	Ligilactobacillus salivarius	139889.0607	0.9515	0.3189	2.9842	0.0028	0.0092
sex_Male_vs_Female	Bacillota	Flintibacter sp. KGMB00164	150896.5763	-0.9319	0.1898	-4.9112	0	0
sex_Male_vs_Female	Bacillota	Faecalitalea cylindroides	115068.2409	-0.8762	0.155	-5.6518	0	0
sex_Male_vs_Female	Actinomycetota	Olsenella timonensis	427253.0869	0.858	0.3289	2.6089	0.0091	0.0251
sex_Male_vs_Female	Bacteroidota	Alistipes dispar	240291.8735	0.8444	0.3573	2.3634	0.0181	0.0404
sex_Male_vs_Female	Bacteroidota	Bacteroides cellulosilyticus	38242.5845	0.8143	0.2507	3.248	0.0012	0.0045
sex_Male_vs_Female	Bacillota	Flavonifractor plautii	497061.859	-0.8082	0.1871	-4.3185	0	1e-4
sex_Male_vs_Female	Bacteroidota	Alistipes senegalensis	83107.1403	0.7462	0.3124	2.3888	0.0169	0.0392
sex_Male_vs_Female	Bacillota	Clostridium sp. C1	221586.7915	-0.7372	0.1846	-3.9941	1e-4	4e-4
sex_Male_vs_Female	Bacillota	Romboutsia ilealis	105054.2265	0.7358	0.2264	3.2497	0.0012	0.0045
sex_Male_vs_Female	Bacteroidota	Alistipes communis	70898.3682	0.7154	0.2781	2.5722	0.0101	0.0266
sex_Male_vs_Female	Bacillota	Dysosmobacter welbionis	227068.9736	-0.704	0.1978	-3.5594	4e-4	0.0018
sex_Male_vs_Female	Bacillota	Clostridium sp. M62/1	226565.8763	-0.6513	0.1756	-3.7096	2e-4	0.0011
sex_Male_vs_Female	Bacillota	Subdoligranulum variabile	1673820.0315	-0.5172	0.1834	-2.8202	0.0048	0.0147
sex_Male_vs_Female	Bacillota	Lachnoclostridium phocaeense	446006.6467	-0.4625	0.1675	-2.7614	0.0058	0.0167
sex_Male_vs_Female	Bacillota	Massilistercora timonensis	410513.7003	-0.4287	0.1735	-2.4711	0.0135	0.034
